# Supplementary material for: Exploring the feasibility of using mice as a substitute model for investigating microglia in aging and Alzheimer’s disease though single cell analysis
Source: PLoS One. 2024 Nov 26;19(11):e0311374. doi: 10.1371/journal.pone.0311374 (PMC11594518; doi:10.1371/journal.pone.0311374)
Supplement: S1 Table — (XLSX) [file pone.0311374.s002.xlsx]

## Sheet: Sheet1
Table S1. Summary of human specimens used in the study
No.	Age (years)	Gender	Post Mortem Interval (hours)	Experimental use	Note
1	0.6	M	12	snRNA-seq
2	1.2	F	20	snRNA-seq
3	2.1	M	12	snRNA-seq
4	3.2	F	12	snRNA-seq
5	4	M	9	snRNA-seq
6	6.7	F	22	snRNA-seq
7	14.7	F	23	snRNA-seq
8	15.3	M	9	snRNA-seq
9	18.5	M	28	snRNA-seq
10	50	M	29.4	snRNA-seq
11	59	M	25.5	snRNA-seq
12	60	F	20.5	snRNA-seq
13	86	M	14.5	snRNA-seq
14	90	M	17.8	snRNA-seq
15	92	F	23.3	snRNA-seq
16	73	F	6	snRNA-seq	Alzheimer's Disease, Braak stage III-IV
17	73	M	10	snRNA-seq
18	74	F	14	snRNA-seq	Alzheimer's Disease, Braak stage IV-VI
19	74	F	12	snRNA-seq
20	75	F	21	snRNA-seq	Alzheimer's Disease, Braak stage IV-VI
21	75	M	11.5	snRNA-seq
22	77	M	15.5	snRNA-seq
23	78	F	23.4	snRNA-seq
24	79	M	9	snRNA-seq
25	80	M	22	snRNA-seq	Alzheimer's Disease, Braak stage VI
26	80	F	14.3	snRNA-seq	Alzheimer's Disease, Braak stage IV-VI
27	83	M	25	snRNA-seq
28	85	M	26	snRNA-seq	Alzheimer's Disease, Braak stage IV-VI
29	88	M	15.5	snRNA-seq	Alzheimer's Disease, Braak stage IV-VI
30	88	M	15.6	snRNA-seq	Alzheimer's Disease, Braak stage
					unspecified
31	88	M	12.4	snRNA-seq
Note: The 'No.' column is anonymized.
