# Supplementary material for: Exploring the feasibility of using mice as a substitute model for investigating microglia in aging and Alzheimer’s disease though single cell analysis
Source: PLoS One. 2024 Nov 26;19(11):e0311374. doi: 10.1371/journal.pone.0311374 (PMC11594518; doi:10.1371/journal.pone.0311374)
Supplement: S2 Table — (XLSX) [file pone.0311374.s003.xlsx]

## Sheet: Sheet1
Table S2 78 shared genes in DEGs related to age and AD
Gene
SNHG5
RP11-792D21.2
HSP90AA1
FMN1
MT-RNR2
ST6GALNAC3
AC008697.1
OLR1
RASGEF1C
MAN1A1
AL121656.4
DIP2A
REL
DPYD
FAM118A
SRGN
SPP1
CX3CR1
RP5-964N17.1
CTTNBP2
SERPINB9
PDE8A
IFNGR1
CACNA1A
PUM1
MAP2K1
C22orf34
INPP4B
RP11-115J23.1
OSBPL1A
IGSF21
B4GALT1
CHKA
MRC1
PDK4
LDLRAD4
PRKCH
PDE3B
IRAK3
ELL2
KB-1507C5.4
RAB31
USP53
PLA2G4A
MERTK
DCAF6
PSME4
TBXAS1
SGK1
SMAP2
RIN2
CD83
TSC22D2
ANK2
IPCEF1
IRAK2
EGR1
NR4A2
PER1
NR4A3
MT-RNR1
NFKBID
RP11-557H15.4
ODZ4
SPTLC2
YAF2
CSGALNACT1
USP4
ELMO1
DAGLB
PIP5K1B
WASF2
TBC1D16
ARHGAP26
SDK1
KLF7
TMEM156
HNRNPA2B1
