# Supplementary material for: Exploring the feasibility of using mice as a substitute model for investigating microglia in aging and Alzheimer’s disease though single cell analysis
Source: PLoS One. 2024 Nov 26;19(11):e0311374. doi: 10.1371/journal.pone.0311374 (PMC11594518; doi:10.1371/journal.pone.0311374)
Supplement: S3 Table — (XLSX) [file pone.0311374.s004.xlsx]

## Sheet: Sheet1
Table S3 217 shared genes in DEGs related to human age
Gene
SLC11A1
SUSD6
FOS
PPFIBP2
SEC14L1
SH3TC1
ACSL1
CH17-437K3.1
FKBP5
ZBTB16
LPAR6
NHSL1
GNA13
NLGN4Y
PAPOLG
PIP4K2A
PRKD3
FAM149A
CIITA
GRID2
NCOA3
MPZL1
RAC1
PTBP3
FGD2
GSN
KCNIP1
BTBD9
SORL1
MYO1E
CPM
SGMS1
NPL
SLC2A5
DOCK11
MAPK8
FAM168A
MPRIP
RASSF4
SMAD2
ACTR2
PHC2
PRKCB
RHBDF2
SLC11A2
TLR1
SLC22A23
STK24
KCNMA1
RGS12
PPARD
RASGRF2
SERPINE1
SAT1
GPHN
FAM107B
IKBKB
RSRC1
EVA1C
C21orf131
DFNB31
HIST1H2AC
HAVCR2
TSC22D3
DAPK2
KCNAB1
EML1
GTF2F2
TBC1D1
PPM1B
PADI2
LCP2
ROR1
SRFBP1
JDP2
SF1
KANK1
GRIA2
USP14
SLAIN1
AGPAT4
ENOX2
CECR2
ZNF708
SCIN
MAT2A
HNRNPDL
PLEKHH1
MCL1
RP5-921G16.1
AC012494.1
SAMD4B
KLHL4
SGCZ
GFAP
WDR11
ARHGAP31
SMOC1
TTC3
LGR5
FRYL
IRS2
DOCK10
CCND3
DEPTOR
RGS1
ZNF846
ANKS1A
FBXW11
KCNK13
THOC2
CPED1
TANC1
MAF
RIN3
ATF6
PDGFB
SLC1A3
PRDM11
FOXO1
ZFP36L1
C3
TBC1D15
CTC-454M9.1
MSR1
MGEA5
DTNA
INSR
SSH2
GNAQ
GGTA1P
CPEB3
SLC44A2
CELF2
HERPUD1
MCF2L
TRPS1
BLNK
APPL2
GARNL3
GAB1
SHROOM3
ZDHHC14
TGFBR1
ROCK1
AOAH
LRRC16A
PRAM1
TAF1D
HECTD4
PMS1
JAZF1
HIPK2
NFIA
RAPH1
HNRNPU
GLDN
ZNF609
SMCHD1
NAMPT
BBX
MAP3K8
DLEU7
CDK5RAP2
ARID5B
CDYL
DICER1
GAPVD1
TRPC4AP
RUNX1
PIAS1
RUFY3
KIAA0368
RP11-40A8.3
XIST
SRSF5
ZNF710
TLN1
CCDC26
CUL1
UBR2
PDS5A
KIAA1370
CHST11
MBP
SOCS6
OSBPL9
CPSF6
TRAPPC8
ARHGAP24
CNOT2
SETD2
EDA
OLA1
ATP2A2
SLC2A3
ERC2
RBM33
PCCA
EXOC4
RBMS1
AMBRA1
NR2C2
GGA2
KIAA1328
RNF130
USP25
CSNK1A1
PLEKHA2
ERBIN
FBXL17
ZNF804A
WWP2
ATP2B1
NIN
AXL
