# Supplementary material for: Exploring the feasibility of using mice as a substitute model for investigating microglia in aging and Alzheimer’s disease though single cell analysis
Source: PLoS One. 2024 Nov 26;19(11):e0311374. doi: 10.1371/journal.pone.0311374 (PMC11594518; doi:10.1371/journal.pone.0311374)
Supplement: S4 Table — (XLSX) [file pone.0311374.s005.xlsx]

## Sheet: Sheet1
Table S4 217 shared genes in DEGs related to mouse age
Gene
Cd72
Zfp672
Atp8a1
Fam46c
Zfp830
Fth1
Gsap
Dgka
Serpinf1
Pdk1
Alg6
Kdm1b
Ctnna1
Washc2
Ppox
Lgals3
Ptpa
Lrrc45
Tmx1
Traf3ip3
Rcbtb2
1810030O07Rik
Naalad2
Ubr4
Snapc2
C5ar1
Fam20c
Zfp658
Tmem229b
Myo6
Mettl21a
Myo5a
Asl
Morf4l2
Dhx32
Mrgbp
Fbxo34
B4gat1
Lamp2
Idh1
Idh2
Degs1
Cybb
Mob2
Slamf9
Cxcl16
Siglecf
Srgn
Peli1
Trim47
Smg5
Opa3
Sdf4
Spty2d1
Slc31a1
Gcnt2
Gapdh
Ints6l
Tpd52l2
Prim2
Smpdl3a
Notch1
Slc25a12
Cd34
Tlr3
Eng
Atp2c1
Specc1l
Eif3l
Fgl2
Ccng2
Mlph
Gm2a
Klhdc8b
Trpc4ap
Efr3a
Mfap3
Pigv
Sgcb
0610009O20Rik
RP24-233B16.6
A830080D01Rik
mt-Rnr2
Mbp
mt-Rnr1
