# Supplementary material for: Exploring the feasibility of using mice as a substitute model for investigating microglia in aging and Alzheimer’s disease though single cell analysis
Source: PLoS One. 2024 Nov 26;19(11):e0311374. doi: 10.1371/journal.pone.0311374 (PMC11594518; doi:10.1371/journal.pone.0311374)
Supplement: S5 Table — (XLSX) [file pone.0311374.s006.xlsx]

## Sheet: Sheet1
Table S5 234 shared genes in DEGs related to human AD
Gene
GPBP1L1
STARD13
TANC2
RP11-480C22.1
FOXO3
C9orf84
FRMD4A
MS4A6A
WDFY2
TTYH2
FANCL
SECISBP2
AFF4
MCF2L2
BICD1
FAM105A
BNC2
LRRK1
ITPR1
PIK3CB
ADD1
VTI1A
RNF111
FBXW4
MANBA
MBD5
PRMT2
DSCAM
PHYKPL
GALNT1
CARD8
ACSL4
SETX
SHTN1
NCOR1
AEBP2
ACIN1
SUCLG2
DOCK5
FAM13B
MAPKAP1
WWC2
RP11-437L7.2
NEDD4L
DENND3
GTDC1
IKZF1
TMEM163
UBL3
PCED1B
NCKAP1L
SRGAP3
A2M
MARK3
NCOA1
C20orf194
STRBP
PRKCE
AP1B1
ADAM10
NAV2
NEAT1
TNFRSF1B
PUM3
DNM2
RGS10
HNRNPC
IL6ST
TLR2
SLC25A13
AHCYL2
CCNH
RPS6KA3
RP11-152P17.2
C3AR1
EPC1
SEC62
NCKAP5
MEF2C
ST6GAL1
MBNL1
SAP30BP
WSB1
TMEM52B
IFRD1
MAPK8IP3
RUNX2
INPP4A
TIAM1
GAREM1
CCNY
ADGRB3
EWSR1
TXNIP
FAR1
2023-03-03
LPAR1
GLG1
MED12L
FXR1
ZNF812P
EPB41L3
CHST15
SSR1
TNRC18
ATG7
PAG1
LYN
CDK19
EGR3
EXOC6B
RASSF8
TRERF1
PARVG
TMCC3
CALM1
ITM2B
EZH1
CDC42SE2
GBE1
ARHGAP5
MIS18BP1
CD53
AKR1A1
NSUN6
MTSS1
PALD1
RHOA
SERPINB6
RNF144B
IL1B
RAPGEF2
PPARG
MICU3
VGLL4
GAS7
C1QB
ASAH1
ZNF518A
PTGS2
STAMBPL1
STX6
PTGES3
HUWE1
CTA-217C2.1
AIG1
MT-ATP8
MIB1
LPCAT2
CENPP
FRA10AC1
LIMS1
FAM49B
SMEK1
UBXN2B
SYAP1
ARID4A
ABHD12
STK10
SLCO2B1
IL4R
TPM3
ANKRD44
ANGEL1
DYRK1A
VASH1
VRK2
FOXP2
FOXP1
ADNP
ZCCHC7
CSF1R
COPA
KMT2A
ABHD3
RTN4
HRH2
PSAP
SKIL
IVNS1ABP
OSBPL8
SYT1
ANKRD22
ADAMTSL4-AS1
POU2F2
AHI1
LRCH1
P4HA1
RHEB
GNB1
GNAS
SPIRE1
MT-CYB
BRWD3
PICALM
DDX3X
DDX46
LRRK2
DOCK7
MS4A7
CEP290
ABCC4
DST
RP11-238K6.1
APAF1
ETV6
EPN2
ELF1
TBC1D4
MYH9
BIRC6
TOP1
MIR34AHG
NFAT5
ZBTB46
MFF
RP11-93L9.1
TRA2B
FCHO2
CHSY3
RALY
SH2B3
CYTH1
ATF7IP
SEMA4D
PLCL1
FOXJ3
PTPN14
RAB10
KLF6
VPS45
CPVL
CLEC2D
