# Supplementary material for: Exploring the feasibility of using mice as a substitute model for investigating microglia in aging and Alzheimer’s disease though single cell analysis
Source: PLoS One. 2024 Nov 26;19(11):e0311374. doi: 10.1371/journal.pone.0311374 (PMC11594518; doi:10.1371/journal.pone.0311374)
Supplement: S6 Table — (XLSX) [file pone.0311374.s007.xlsx]

## Sheet: Sheet1
Table S6 185 shared genes in DEGs related to mouse AD
Gene
Rps14
Ch25h
H2-Eb1
Il17ra
Pid1
Ivns1abp
Eepd1
Rab3il1
H2-Aa
Plpp1
Selplg
Gbp7
Alox5ap
Lgals9
Txnip
Mif
Dkk2
Arhgap4
Lrpap1
Bin2
Tmem119
Bin1
Prkcd
Atf3
Ifit3
Lrba
Milr1
Cadm1
Ifngr1
Slc25a45
Actr3b
Grap
Soga1
Mtus1
Lpar6
Slco2b1
Igf1
B4galt1
Abca1
Sparc
Wnk1
Ephx1
Siglece
Gng12
Ggta1
Syngr1
Nrp1
Ctsd
Man1a2
Susd3
Apbb2
Gmip
Ramp1
Clec4a3
Clec4a2
Ctsz
Plxdc2
Frmd4a
Ccr5
Gm8995
Tpi1
Hck
Ldha
Rplp1
Gas6
Cd33
Olfr111
Ceacam1
Ophn1
Gpnmb
Stab1
Lpcat3
Lpcat2
Slco4a1
Adssl1
Aldoa
Ms4a6b
Fgd2
Fam110a
Ptafr
Nfam1
Lrrc3
Card6
Dusp6
Hexa
Fabp5
Cd200r4
Tjp1
P2ry13
P2ry12
Ms4a6d
Slc29a3
Sulf2
Tpst2
Adap2
Srgap2
Adgrg1
Eef1a1
Nrm
Bhlhe40
Slc40a1
Rsrp1
Lifr
Cox6a2
Sc5d
Rogdi
Xist
Cd68
Adrb2
Tgm2
A830008E24Rik
Rps5
Ifi209
Kcnj2
Maf
Scarb1
Serpine2
Csf1
Msmo1
Sall1
Tyrobp
Pld4
Pld1
Pld3
Epb41l2
Mamdc2
Elmo1
Hpse
Ecscr
Tsc22d3
Tmem173
Ssh2
Vcam1
Dgkz
Zfhx3
Nceh1
Slc46a1
Cpq
Fam105a
Gpi1
Itgam
Slc2a5
0610040J01Rik
Asb10
Pkm
Npc2
Rps6ka1
Ntpcr
Irf7
Chd9
Plaur
Ank
Myo1e
Arhgap24
Ccl3
AC149090.1
Fchsd2
Atp1b3
Mgat4a
Plek
Sh2b3
Cmtm6
Cmtm7
Trem2
Plod1
Prkab1
Marcks
Gusb
St8sia6
Hcar2
Psat1
Lpl
Ctsl
Cd164
Bank1
Crybb1
H2-K1
Gm10800
Gpr84
Lgals3bp
Gm26917
Cd83
Lag3
B2m
H2-D1
