# Supplementary material for: Exploring the feasibility of using mice as a substitute model for investigating microglia in aging and Alzheimer’s disease though single cell analysis
Source: PLoS One. 2024 Nov 26;19(11):e0311374. doi: 10.1371/journal.pone.0311374 (PMC11594518; doi:10.1371/journal.pone.0311374)
Supplement: S7 Table — (XLSX) [file pone.0311374.s008.xlsx]

## Sheet: Sheet1
Table S7 Pathways from KEGG enrichment analysis with genes of cluster1 in the heatmap for humans (Figure 6C)
ID	Description	GeneRatio		BgRatio	pvalue	p.adjust	qvalue	geneID	Count
hsa05152	Tuberculosis	14/147		180/8384	2.94e-06	0.000713	0.000546	317/637/718/817/972/4261/3587/3684/3687/3717	14
								/9902/6850/7096/7132
hsa05167	Kaposi sarcoma-associated herpesvirus infection	13/147		194/8384	3.36e-05	0.004063	0.00311	637/718/3055/3091/3709/3717/4773/5336/57580	13
								/5925/6850/7132/7187
hsa05417	Lipid and atherosclerosis	13/147		215/8384	9.71e-05	0.00783	0.005994	317/637/817/1536/3717/4217/4773/5452/5578	13
								/23118/7132/7187/7409
hsa04064	NF-kappa B signaling pathway	8/147		104/8384	0.00046	0.026041	0.019936	472/29760/5336/5588/6850/23118/7132/7187	8
hsa05161	Hepatitis B	10/147		162/8384	0.000538	0.026041	0.019936	317/637/2885/3717/4773/5578/5925/23118/	10
								7046/7187
hsa04662	B cell receptor signaling pathway	7/147		84/8384	0.000648	0.026125	0.02	29760/2885/4773/118788/5336/6850/7409	7
hsa05205	Proteoglycans in cancer	11/147		205/8384	0.000925	0.03199	0.02449	817/867/2885/3091/3685/3693/3709/5329/5336	11
								/5578/7409
hsa04658	Th1 and Th2 cell differentiation	7/147		92/8384	0.001115	0.033736	0.025826	920/3566/3717/4094/84441/4773/5588	7
hsa04666	Fc gamma R-mediated phagocytosis	7/147		97/8384	0.001521	0.036681	0.028081	10097/3055/5336/5578/85477/6850/7409	7
hsa05223	Non-small cell lung cancer	6/147		72/8384	0.001583	0.036681	0.028081	27436/2885/5336/5578/5925/6789	6
hsa04380	Osteoclast differentiation	8/147		128/8384	0.001794	0.036681	0.028081	29760/2885/4773/5336/6850/23118/7046/7132	8
hsa05214	Glioma	6/147		75/8384	0.001954	0.036681	0.028081	57118/817/2885/5336/5578/5925	6
hsa04062	Chemokine signaling pathway	10/147		192/8384	0.00197	0.036681	0.028081	113/408/1524/1794/2885/3055/3717/5336	10
								/57580/7409
hsa04650	Natural killer cell mediated cytotoxicity	8/147		132/8384	0.002179	0.037661	0.028832	637/2885/7462/4773/5336/5578/6850/7409	8
hsa05135	Yersinia infection	8/147		137/8384	0.002748	0.042198	0.032305	10097/920/2533/4773/5586/8935/23118/7409	8
hsa04659	Th17 cell differentiation	7/147		108/8384	0.002814	0.042198	0.032305	920/3091/3566/3717/4773/5588/7046	7
hsa04066	HIF-1 signaling pathway	7/147		109/8384	0.002964	0.042198	0.032305	817/1536/3091/8569/5209/5336/5578	7
hsa04015	Rap1 signaling pathway	10/147		210/8384	0.003774	0.046517	0.035611	113/54518/1500/9732/51466/2533/3684/5578/2889/7409	10
hsa04670	Leukocyte transendothelial migration	7/147		114/8384	0.003808	0.046517	0.035611	1500/1536/3684/5175/5336/5578/7409	7
hsa05131	Shigellosis	11/147		247/8384	0.004029	0.046517	0.035611	10097/472/718/9265/27128/54874/3709/5336/5588	11
								/23118/7132
hsa05170	Human immunodeficiency virus 1 infection	10/147		212/8384	0.004037	0.046517	0.035611	472/637/920/3709/4773/5336/5578/25939/23118/7132	10
hsa04072	Phospholipase D signaling pathway	8/147		148/8384	0.00441	0.046572	0.035653	113/9265/27128/2885/10161/5336/5578/6850	8
hsa04144	Endocytosis	11/147		251/8384	0.004547	0.046572	0.035653	23527/10097/408/832/867/9265/27128/10890/30011	11
								/64750/7046
hsa05235	PD-L1 expression and PD-1 checkpoint pathway in cancer	6/147		89/8384	0.004619	0.046572	0.035653	920/27436/3091/3717/4773/5588	6
