# Supplementary material for: Exploring the feasibility of using mice as a substitute model for investigating microglia in aging and Alzheimer’s disease though single cell analysis
Source: PLoS One. 2024 Nov 26;19(11):e0311374. doi: 10.1371/journal.pone.0311374 (PMC11594518; doi:10.1371/journal.pone.0311374)
Supplement: S8 Table — (XLSX) [file pone.0311374.s009.xlsx]

## Sheet: Sheet1
Table S8 Pathways from KEGG enrichment analysis with genes of cluster2 in the heatmap for humans (Figure 6C)
ID	Description	GeneRatio	BgRatio	pvalue	p.adjust	qvalue	geneID	Count
hsa04514	Cell adhesion molecules	18/138	157/8384	7.08e-11	1.46e-08	1.34e-08	214/23705/933/5010/6900/152404/3696	18
							/83700/4099/4684/4685/257194/4756/
							23114/22871/9369/5789/5792
hsa05412	Arrhythmogenic right ventricular cardiomyopathy	8/138	77/8384	3.56e-05	0.003663	0.003369	781/1496/29119/1756/3673/3696/3908/6262	8
hsa04151	PI3K-Akt signaling pathway	15/138	354/8384	0.00069	0.037073	0.034099	1287/9586/2065/2066/2263/3320/3673/3696	15
							/3908/9223/9863/23239/5521/5747/5649
hsa05032	Morphine addiction	7/138	91/8384	0.00072	0.037073	0.034099	2770/2775/5136/5137/5142/5151/5567	7
hsa05414	Dilated cardiomyopathy	7/138	96/8384	0.00099	0.040803	0.037529	781/1756/3673/3696/3908/5567/6262	7
hsa05030	Cocaine addiction	5/138	49/8384	0.001198	0.041122	0.037823	9586/2770/2891/2913/5567	5
hsa05100	Bacterial invasion of epithelial cells	6/138	77/8384	0.001622	0.047743	0.043913	1496/29119/26052/1793/2549/5747	6
