# Supplementary material for: Exploring the feasibility of using mice as a substitute model for investigating microglia in aging and Alzheimer’s disease though single cell analysis
Source: PLoS One. 2024 Nov 26;19(11):e0311374. doi: 10.1371/journal.pone.0311374 (PMC11594518; doi:10.1371/journal.pone.0311374)
Supplement: S9 Table — (XLSX) [file pone.0311374.s010.xlsx]

## Sheet: Sheet1
Table S9 Pathways from KEGG enrichment analysis with genes of cluster3 in the heatmap for humans (Figure 6C)
ID	Description	GeneRatio	BgRatio	pvalue	p.adjust	qvalue	geneID			Count
hsa04659	Th17 cell differentiation	10/110	108/8384	1.32e-06	0.000318	0.000254	3459/3551/3553/3556/3570/3572/861			10
							/6774/7040/7048
hsa04062	Chemokine signaling pathway	11/110	192/8384	4.03e-05	0.002294	0.001831	409/9844/2782/59345/3551/4067/5580/			11
							5879/5906/6774/3576
hsa05167	Kaposi sarcoma-associated herpesvirus infection	11/110	194/8384	4.44e-05	0.002294	0.001831	942/1871/2782/59345/3459/3551/3572/			11
							4067/5879/6774/3576
hsa04933	AGE-RAGE signaling pathway in diabetic complications	8/110	100/8384	4.65e-05	0.002294	0.001831	3553/5580/5879/5054/6774/7040/7048/3576			8
hsa05142	Chagas disease	8/110	102/8384	5.36e-05	0.002294	0.001831	2778/3459/3551/3553/5054/7040/7048/3576			8
hsa05212	Pancreatic cancer	7/110	76/8384	5.73e-05	0.002294	0.001831	9459/1871/3551/5879/6774/7040/7048			7
hsa04010	MAPK signaling pathway	13/110	302/8384	0.000152	0.005042	0.004025	409/785/1436/3551/3553/3556/3643/5321/5879/			13
							5906/6197/7040/7048
hsa05163	Human cytomegalovirus infection	11/110	225/8384	0.000168	0.005042	0.004025	11214/1871/2778/2782/59345/3551/3553/3570/5879/			11
							6774/3576
hsa05202	Transcriptional misregulation in cancer	10/110	193/8384	0.000211	0.005276	0.004212	4299/942/1436/5966/861/860/6688/7048/7704/3576			10
hsa05221	Acute myeloid leukemia	6/110	67/8384	0.000232	0.005276	0.004212	1436/3551/861/6688/6774/7704			6
hsa05130	Pathogenic Escherichia coli infection	10/110	197/8384	0.000249	0.005276	0.004212	10006/10096/3059/3551/3553/57121/4643/5861/5879/			10
							3576
hsa04380	Osteoclast differentiation	8/110	128/8384	0.000264	0.005276	0.004212	1436/3459/3551/3553/5879/6688/7040/7048			8
hsa05417	Lipid and atherosclerosis	10/110	215/8384	0.0005	0.009227	0.007366	22926/3551/3553/4067/4780/4973/5879/5906/6774/3576			10
hsa04722	Neurotrophin signaling pathway	7/110	119/8384	0.000926	0.015877	0.012674	3551/3656/5580/5879/5906/6197/6272			7
hsa04014	Ras signaling pathway	10/110	236/8384	0.001029	0.016464	0.013142	1436/2782/59345/3551/3643/5321/5879/5906/9462/5966			10
hsa04520	Adherens junction	6/110	93/8384	0.001344	0.020164	0.016096	2241/3643/5795/5879/5906/7048			6
