# Supplementary material for: Exploring the feasibility of using mice as a substitute model for investigating microglia in aging and Alzheimer’s disease though single cell analysis
Source: PLoS One. 2024 Nov 26;19(11):e0311374. doi: 10.1371/journal.pone.0311374 (PMC11594518; doi:10.1371/journal.pone.0311374)
Supplement: S10 Table — (XLSX) [file pone.0311374.s011.xlsx]

## Sheet: Sheet1
Table S10 Pathways from KEGG enrichment analysis with genes of cluster2 in the heatmap for mice (Figure 6I)
ID	Description				GeneRatio	BgRatio	pvalue	p.adjust	qvalue	geneID	Count
mmu05152	Tuberculosis - Mus musculus (house mouse)				3/8	180/9173	0.000387	0.012385	0.011	16149/56644/16411	3
