# Supplementary material for: Exploring the feasibility of using mice as a substitute model for investigating microglia in aging and Alzheimer’s disease though single cell analysis
Source: PLoS One. 2024 Nov 26;19(11):e0311374. doi: 10.1371/journal.pone.0311374 (PMC11594518; doi:10.1371/journal.pone.0311374)
Supplement: S11 Table — (XLSX) [file pone.0311374.s012.xlsx]

## Sheet: Sheet1
Table S11 Pathways from KEGG enrichment analysis with genes of cluster1 in the heatmap for humans (Figure 7C)
	ID	Description	GeneRatio	BgRatio	pvalue	p.adjust	qvalue	geneID	Count
hsa04061	hsa04061	Viral protein interaction with cytokine and cytokine receptor	4/22	100/8384	0.000118	0.008864	0.007215	1436/1524/3572/7133	4
hsa04060	hsa04060	Cytokine-cytokine receptor interaction	5/22	295/8384	0.000838	0.031435	0.025589	1436/1524/3459/3572/7133	5
