# Supplementary material for: Exploring the feasibility of using mice as a substitute model for investigating microglia in aging and Alzheimer’s disease though single cell analysis
Source: PLoS One. 2024 Nov 26;19(11):e0311374. doi: 10.1371/journal.pone.0311374 (PMC11594518; doi:10.1371/journal.pone.0311374)
Supplement: S12 Table — (XLSX) [file pone.0311374.s013.xlsx]

## Sheet: Sheet1
Table S12 Pathways from KEGG enrichment analysis with genes of cluster2 in the heatmap for humans (Figure 7C)
ID	Description	GeneRatio	BgRatio	pvalue	p.adjust	qvalue	geneID	Count
hsa04666	Fc gamma R-mediated phagocytosis	7/58	97/8384	4.14e-06	0.000891	0.000706	1785/4067/5604/8395/5321/5581/10163	7
hsa04270	Vascular smooth muscle contraction	7/58	134/8384	3.47e-05	0.003526	0.002796	2778/5604/4627/5321/5581/5583/387	7
hsa05231	Choline metabolism in cancer	6/58	98/8384	5.42e-05	0.003526	0.002796	1119/5604/8395/5321/6009/10163	6
hsa04072	Phospholipase D signaling pathway	7/58	148/8384	6.56e-05	0.003526	0.002796	1785/2778/5604/8395/5321/6009/387	7
hsa04722	Neurotrophin signaling pathway	6/58	119/8384	0.00016	0.006868	0.005447	2309/3656/11213/5604/387/10019	6
hsa05135	Yersinia infection	6/58	137/8384	0.000344	0.012316	0.009768	9844/3553/5604/8395/387/10163	6
hsa04750	Inflammatory mediator regulation of TRP channels	5/58	98/8384	0.000553	0.016978	0.013466	2778/3553/5321/5581/5583	5
hsa04730	Long-term depression	4/58	60/8384	0.000754	0.018425	0.014614	2778/4067/5604/5321	4
hsa04928	Parathyroid hormone synthesis, secretion and action	5/58	106/8384	0.000791	0.018425	0.014614	2778/5604/4929/387/860	5
hsa05163	Human cytomegalovirus infection	7/58	225/8384	0.000857	0.018425	0.014614	2778/2782/3553/5604/5743/6009/387	7
hsa04726	Serotonergic synapse	5/58	115/8384	0.001143	0.022331	0.017712	2778/2782/5604/5321/5743	5
hsa04611	Platelet activation	5/58	124/8384	0.001599	0.028644	0.022719	2778/4067/5321/387/6916	5
hsa05100	Bacterial invasion of epithelial cells	4/58	77/8384	0.001917	0.030825	0.024449	1785/9844/387/10163	4
hsa04062	Chemokine signaling pathway	6/58	192/8384	0.002007	0.030825	0.024449	9844/2309/2782/4067/5604/387	6
hsa04371	Apelin signaling pathway	5/58	139/8384	0.002639	0.037828	0.030003	2782/5604/5140/5581/6696	5
