# Supplementary material for: Exploring the feasibility of using mice as a substitute model for investigating microglia in aging and Alzheimer’s disease though single cell analysis
Source: PLoS One. 2024 Nov 26;19(11):e0311374. doi: 10.1371/journal.pone.0311374 (PMC11594518; doi:10.1371/journal.pone.0311374)
Supplement: S13 Table — (XLSX) [file pone.0311374.s014.xlsx]

## Sheet: Sheet1
Table S13 Pathways from KEGG enrichment analysis with genes of cluster1 in the heatmap for mice (Figure 7H)
ID	Description	GeneRatio	BgRatio	pvalue	p.adjust	qvalue	geneID	Count
mmu04666	Fc gamma R-mediated phagocytosis - Mus musculus (house mouse)	5/48	93/9173	0.000117	0.015049	0.014122	30948/15162/17118/18805/18753	5
