# Supplementary material for: Exploring the feasibility of using mice as a substitute model for investigating microglia in aging and Alzheimer’s disease though single cell analysis
Source: PLoS One. 2024 Nov 26;19(11):e0311374. doi: 10.1371/journal.pone.0311374 (PMC11594518; doi:10.1371/journal.pone.0311374)
Supplement: S14 Table — (XLSX) [file pone.0311374.s015.xlsx]

## Sheet: Sheet1
Table S14 Pathways from KEGG enrichment analysis with genes of cluster2 in the heatmap for mice (Figure 7H)
ID	Description	GeneRatio	BgRatio	pvalue	p.adjust	qvalue	geneID	Count
mmu04612	Antigen processing and presentation - Mus musculus (house mouse)	9/74	90/9173	3.68e-08	7.1e-06	5.54e-06	12010/16149/13030/13039/14960/14961/14964/14969/14972	9
mmu04142	Lysosome - Mus musculus (house mouse)	9/74	135/9173	1.22e-06	0.000118	9.18e-05	12512/12514/13030/13033/13039/64138/110006/15211/67963	9
mmu04979	Cholesterol metabolism - Mus musculus (house mouse)	6/74	50/9173	2.69e-06	0.000173	0.000135	11816/16956/16976/320024/67963/20778	6
mmu05323	Rheumatoid arthritis - Mus musculus (house mouse)	6/74	87/9173	6.76e-05	0.003262	0.002544	20302/12977/13039/14960/14961/14969	6
mmu04145	Phagosome - Mus musculus (house mouse)	8/74	182/9173	0.000102	0.003918	0.003056	56644/13039/14960/14961/14964/14969/14972/20778	8
mmu05330	Allograft rejection - Mus musculus (house mouse)	5/74	63/9173	0.000146	0.004013	0.00313	14960/14961/14964/14969/14972	5
mmu05332	Graft-versus-host disease - Mus musculus (house mouse)	5/74	63/9173	0.000146	0.004013	0.00313	14960/14961/14964/14969/14972	5
mmu00010	Glycolysis / Gluconeogenesis - Mus musculus (house mouse)	5/74	67/9173	0.000195	0.004705	0.00367	11674/14751/16828/18746/21991	5
mmu04940	Type I diabetes mellitus - Mus musculus (house mouse)	5/74	70/9173	0.00024	0.005144	0.004012	14960/14961/14964/14969/14972	5
mmu05320	Autoimmune thyroid disease - Mus musculus (house mouse)	5/74	79/9173	0.000422	0.008149	0.006356	14960/14961/14964/14969/14972	5
mmu05152	Tuberculosis - Mus musculus (house mouse)	7/74	180/9173	0.000593	0.009396	0.007328	16149/56644/13033/14960/14961/14969/16411	7
mmu00531	Glycosaminoglycan degradation - Mus musculus (house mouse)	3/74	21/9173	0.000604	0.009396	0.007328	110006/15211/15442	3
mmu04514	Cell adhesion molecules - Mus musculus (house mouse)	7/74	182/9173	0.000633	0.009396	0.007328	54725/14960/14961/14964/14969/14972/18566	7
mmu05416	Viral myocarditis - Mus musculus (house mouse)	5/74	88/9173	0.000694	0.009565	0.00746	14960/14961/14964/14969/14972	5
mmu04640	Hematopoietic cell lineage - Mus musculus (house mouse)	5/74	94/9173	0.000936	0.01205	0.009398	12527/12977/14960/14961/14969	5
mmu05310	Asthma - Mus musculus (house mouse)	3/74	25/9173	0.00102	0.012308	0.0096	14960/14961/14969	3
mmu04976	Bile secretion - Mus musculus (house mouse)	5/74	100/9173	0.001237	0.014047	0.010956	232975/11933/13849/320024/20778	5
mmu05140	Leishmaniasis - Mus musculus (house mouse)	4/74	70/9173	0.002394	0.025668	0.020019	13627/14960/14961/14969	4
mmu01200	Carbon metabolism - Mus musculus (house mouse)	5/74	121/9173	0.002867	0.029121	0.022713	11674/14751/18746/107272/21991	5
mmu04960	Aldosterone-regulated sodium reabsorption - Mus musculus (house mouse)	3/74	38/9173	0.003472	0.033504	0.026131	232975/11933/16000	3
mmu01230	Biosynthesis of amino acids - Mus musculus (house mouse)	4/74	79/9173	0.003715	0.034143	0.026629	11674/18746/107272/21991	4
mmu05166	Human T-cell leukemia virus 1 infection - Mus musculus (house mouse)	7/74	250/9173	0.003906	0.034266	0.026725	12010/14960/14961/14964/14969/14972/18186	7
mmu04672	Intestinal immune network for IgA production - Mus musculus (house mouse)	3/74	43/9173	0.004935	0.041411	0.032298	14960/14961/14969	3
mmu05205	Proteoglycans in cancer - Mus musculus (house mouse)	6/74	205/9173	0.006074	0.048847	0.038097	12512/13039/15251/15442/16000/18793	6
