# Supplementary material for: Exploring the feasibility of using mice as a substitute model for investigating microglia in aging and Alzheimer’s disease though single cell analysis
Source: PLoS One. 2024 Nov 26;19(11):e0311374. doi: 10.1371/journal.pone.0311374 (PMC11594518; doi:10.1371/journal.pone.0311374)
Supplement: S15 Table — (XLSX) [file pone.0311374.s016.xlsx]

## Sheet: Sheet1
Table S15 Pathways from KEGG enrichment analysis with genes of cluster3 in the heatmap for mice (Figure 7H)
ID	Description	GeneRatio	BgRatio	pvalue	p.adjust	qvalue	geneID	Count
mmu05417	Lipid and atherosclerosis - Mus musculus (house mouse)	2/2	216/9173	0.000552	0.011591	0.000581	54123/22329	2
